# Supplementary material for: Osteogenic Commitment of Human Periodontal Ligament Cells Is Predetermined by Methylation, Chromatin Accessibility and Expression of Key Transcription Factors
Source: Cells. 2022 Mar 26;11(7):1126. doi: 10.3390/cells11071126 (PMC8997528; doi:10.3390/cells11071126)
Supplement: Supplementary file 1 [file cells-11-01126-s001.zip]

Archive with 1 entries (1 files):
- cells-1635986-supplementary.pdf
